# Supplementary material for: Selenium, Sulfur, and Methyl Jasmonate Treatments Improve the Accumulation of Lutein and Glucosinolates in Kale Sprouts
Source: Plants (Basel). 2022 May 9;11(9):1271. doi: 10.3390/plants11091271 (PMC9100039; doi:10.3390/plants11091271)
Supplement: Supplementary file 1 [file plants-11-01271-s001.zip]

Archive with 1 entries (1 files):
- plants-1677205-supplementary.pdf
